# Supplementary material for: De novo transcriptome analysis for examination of the nutrition metabolic system related to the evolutionary process through which stick insects gain the ability of flight (Phasmatodea)
Source: BMC Res Notes. 2021 May 13;14:182. doi: 10.1186/s13104-021-05600-0 (PMC8120901; doi:10.1186/s13104-021-05600-0)
Supplement: Supplementary file 2 — Additional file 2: Table S4. Reconstructed glycolysis/gluconeogenesis pathway from eight stick insect species based on the KEGG pathway database. [file 13104_2021_5600_MOESM2_ESM.xlsx]

## Sheet: Sheet1
E_okinawaensis_MG_pep	H_sapiens	S_sipylus_tpm	E_okinawaensis_tpm_avg	E_tiaratum_tpm	R_artemis_tpm	M_extradentata_tpm	C_hookeri_tpm	P_schultei_tpm	A_asperrimus_tpm
E_okinawaensis_MG9336_c0_g1_i1.p1	ALDOA	5.43546	0.121464	72.1664	9.92202	49.9861	83.1	14.1201	86.2867
E_okinawaensis_MG60544_c0_g1_i1.p1	ACSS3		0.152938	0.627398				1.18555e-06
E_okinawaensis_MG57821_c0_g1_i1.p1	PFKM	0.779113	0.557632	5.64001	1.79687	0.979329	12.98	6.39663	9.59325
E_okinawaensis_MG53482_c0_g1_i1.p1	LDHA	1.98273	9.60817	27.9347	0.59244	7.31645	9.75	3.52514	0.845081
E_okinawaensis_MG39669_c0_g1_i1.p1	PKM	93.1653	0.0989175	52.7506	136.26	11.9359	76.35	11.8042	50.5253
E_okinawaensis_MG39362_c0_g1_i1.p1	PGK1	17.9761	34.3746	26.4992	19.5379	41.9444	45.67	33.5041	56.8399
E_okinawaensis_MG33498_c0_g1_i1.p1	GAPDH	85.3073	0.141343	300.016	469.516	447.014	797.63	159.516	474.268
E_okinawaensis_MG25075_c1_g1_i5.p1	HK2	6.54227	29.278	39.8193	22.0681	22.0816	7.32	44.8602	27.4503
E_okinawaensis_MG25075_c1_g1_i4.p1	HK2	6.54227	11.6619	39.8193	22.0681	22.0816	7.32	5.5125	27.4503
E_okinawaensis_MG25075_c1_g1_i1.p1	HK2	6.54227	2.5879	39.8193	22.0681	22.0816	7.32	44.8602	27.4503
E_okinawaensis_MG25045_c3_g1_i9.p1	ENO1	105.259	3.38468	99.4613	77.6049	92.1643	270.29	73.3613	269.265
E_okinawaensis_MG25045_c3_g1_i8.p1	ENO1	105.259	53.6525	99.4613	77.6049	92.1643	270.29	73.3613	269.265
E_okinawaensis_MG25045_c3_g1_i7.p1	ENO1	105.259	0.596518	99.4613	77.6049	92.1643	270.29	73.3613	269.265
E_okinawaensis_MG25045_c3_g1_i6.p1	ENO3	105.259	0	99.4613	77.6049	92.1643	270.29	73.3613	269.265
E_okinawaensis_MG25045_c3_g1_i5.p1	ENO1	105.259	0.356584	99.4613	77.6049	92.1643	270.29	73.3613	269.265
E_okinawaensis_MG25045_c3_g1_i4.p1	ENO3	105.259	0.217723	99.4613	77.6049	92.1643	270.29	73.3613	269.265
E_okinawaensis_MG25045_c3_g1_i3.p1	ENO3	105.259	0.0543981	99.4613	77.6049	92.1643	270.29	73.3613	269.265
E_okinawaensis_MG25045_c3_g1_i2.p1	ENO1	105.259	0.306673	99.4613	77.6049	92.1643	270.29	73.3613	269.265
E_okinawaensis_MG25045_c3_g1_i11.p1	ENO1	105.259	0.0826443	99.4613	77.6049	92.1643	270.29	1.30708	269.265
E_okinawaensis_MG25045_c3_g1_i10.p1	ENO2	105.259	8.48128	99.4613	77.6049	92.1643	270.29	1.10726	269.265
E_okinawaensis_MG25045_c3_g1_i1.p1	ENO3	105.259	0	99.4613	77.6049	92.1643	270.29	73.3613	269.265
E_okinawaensis_MG24627_c0_g1_i9.p1	PGAM2	2.32507	0.134606	0.202096	0.391325	35.5231	0	1.96289	1.49597
E_okinawaensis_MG24627_c0_g1_i8.p1	PGAM2	2.32507	0.0528286	2.39248	0.391325	35.5231	2.85	1.96289	1.49597
E_okinawaensis_MG24627_c0_g1_i7.p1	PGAM1	21.6537	0.216769	0.375786	0.391325	3.49118	0.78	0.122254	1.49597
E_okinawaensis_MG24627_c0_g1_i5.p1	PGAM2	2.32507	0.0391671	0.242075	0.391325	35.5231	2.85	1.96289	1.49597
E_okinawaensis_MG24627_c0_g1_i4.p1	PGAM1	21.6537	0.0411569	0.375786	0.391325	3.49118	0.78	0.122254	1.49597
E_okinawaensis_MG24627_c0_g1_i3.p1	PGAM1	21.6537	0.0634817	0.375786	0.391325	3.49118	0.78	0.122254	1.49597
E_okinawaensis_MG24627_c0_g1_i2.p1	PGAM2	2.32507	0.0827827	2.39248	0.391325	35.5231	2.85	1.96289	1.49597
E_okinawaensis_MG24627_c0_g1_i15.p1	PGAM2	2.32507	0.195257	2.39248	0.391325	35.5231	2.85	1.96289	1.49597
E_okinawaensis_MG24627_c0_g1_i13.p1	PGAM2	2.32507	0.453207	2.39248	0.391325	35.5231	2.85	1.96289	1.49597
E_okinawaensis_MG24627_c0_g1_i12.p1	PGAM1	21.6537	0.0917374	0.375786	0.391325	3.49118	0.78	0.122254	1.49597
E_okinawaensis_MG24627_c0_g1_i10.p1	PGAM1	21.6537	0.0394519	0.375786	0.391325	3.49118	0.78	0.122254	1.49597
E_okinawaensis_MG24627_c0_g1_i1.p1	PGAM2	2.32507	0.272642	2.39248	0.391325	35.5231	2.85	1.96289	1.49597
E_okinawaensis_MG23838_c0_g3_i2.p1	LDHB	1.98273	1.72702	3.15513	12.2386	7.31645	9.75	0.544185	0.845081
E_okinawaensis_MG23838_c0_g3_i1.p1	LDHB	1.98273	1.29232	3.15513	12.2386	7.31645	9.75	0.544185	0.845081
E_okinawaensis_MG23038_c3_g1_i3.p1	PKM	93.1653	1.72458	52.7506	136.26	11.9359	9.68	11.8042	50.5253
E_okinawaensis_MG23038_c3_g1_i2.p1	PKM	93.1653	50.0208	52.7506	136.26	11.9359	9.68	108.708	50.5253
E_okinawaensis_MG23038_c3_g1_i1.p1	PKM	93.1653	32.8982	52.7506	136.26	11.9359	9.68	108.708	50.5253
E_okinawaensis_MG23004_c3_g2_i3.p1	DLAT	5.30916	0.673826	4.75167	3.28408	9.46827	15.24	10.2593	11.6912
E_okinawaensis_MG23004_c3_g2_i2.p1	DLAT	5.30916	0.198851	4.75167	3.28408	9.46827	15.24	10.2593	11.6912
E_okinawaensis_MG23004_c3_g2_i1.p1	DLAT	5.30916	0.38525	4.75167	3.28408	9.46827	15.24	10.2593	11.6912
E_okinawaensis_MG22447_c0_g6_i1.p1	PCK2	0.865027	9.82851	0.484919	26.9195	0.172073	3.11	8.21613	5.23783
E_okinawaensis_MG22251_c0_g10_i2.p1	GPI	12.105	0.143629	0.91881	5.46702	10.0263	31.71	0.422221	6.23511
E_okinawaensis_MG22251_c0_g10_i1.p1	GPI	12.105	4.3305	0.91881	5.46702	10.0263	31.71	12.6496	6.23511
E_okinawaensis_MG22251_c0_g1_i1.p1	GPI	12.105	23.2263	24.3453	4.12991	18.2091	31.71	31.4287	6.23511
E_okinawaensis_MG21784_c4_g1_i1.p1	TPI1	81.3467	28.2784	92.3982	113.569	22.8948	86.82	12.0832	226.836
E_okinawaensis_MG21513_c0_g6_i1.p1	ALDOA	5.43546	19.5097	72.1664	26.7818	49.9861	83.1	14.1201	86.2867
E_okinawaensis_MG21513_c0_g5_i2.p1	ALDOA	5.43546	0.34646	6.11856	26.7818	166.412	6.68	0.116382	44.0758
E_okinawaensis_MG21513_c0_g5_i1.p1	ALDOA	5.43546	133.285	6.11856	26.7818	166.412	6.68	0.116382	44.0758
E_okinawaensis_MG21198_c0_g1_i2.p1	GAPDH	188.917	1.58088	300.016	469.516	447.014	797.63	159.516	474.268
E_okinawaensis_MG21198_c0_g1_i1.p1	GAPDH	188.917	325.878	300.016	469.516	447.014	797.63	159.516	474.268
E_okinawaensis_MG21095_c5_g4_i4.p1	FBP1	0.649269	0.271389	4.81071	5.53506	14.9005	4.62	0.294822	21.3055
E_okinawaensis_MG21095_c5_g4_i3.p1	FBP1	0.649269	0.969531	4.81071	5.53506	14.9005	4.62	0	21.3055
E_okinawaensis_MG21095_c5_g4_i2.p1	FBP2	0.649269	10.1399	4.81071	5.53506	14.9005	4.62	0	21.3055
E_okinawaensis_MG20932_c0_g1_i9.p1	PFKL	0.779113	0.211411	5.64001	0.160472		12.98	6.39663	9.59325
E_okinawaensis_MG20932_c0_g1_i8.p1	PFKP	0.779113	0.284171	5.64001	0.160472	0.979329	12.98	6.39663	9.59325
E_okinawaensis_MG20932_c0_g1_i7.p1	PFKP	0.779113	1.6102	0.82115	0.160472	0.979329	12.98	6.39663	9.59325
E_okinawaensis_MG20932_c0_g1_i3.p1	PFKL	0.483183	0.054109	0.82115	1.79687		12.98	6.39663	9.59325
E_okinawaensis_MG20932_c0_g1_i2.p1	PFKP	0.779113	0.673545	0.82115	0.160472	0.979329	12.98	6.39663	9.59325
E_okinawaensis_MG20932_c0_g1_i11.p1	PFKL	0.779113	0.0504409	5.64001	0.160472		12.98	6.39663	9.59325
E_okinawaensis_MG20605_c0_g3_i1.p1	ADH5	15.6501	21.2912	45.3346	35.0719	123.027	30.72	18.2361	40.9047
E_okinawaensis_MG20115_c6_g1_i6.p1	GPI	3.26702	0.489181	10.9109	0.00563695	48.4444	16.97	2.48499	6.23511
E_okinawaensis_MG20115_c6_g1_i5.p1	GPI	3.26702	5.80949	10.9109	0.00563695	48.4444	16.97	2.48499	6.23511
E_okinawaensis_MG20115_c6_g1_i4.p1	GPI	3.26702	0.14927	10.9109	0.00563695	48.4444	16.97	2.48499	6.23511
E_okinawaensis_MG20115_c6_g1_i3.p1	GPI	3.26702	0.330353	10.9109	0.00563695	48.4444	16.97	0.237557	6.23511
E_okinawaensis_MG20115_c6_g1_i1.p1	GPI	3.26702	4.94238	10.9109	0.00563695	48.4444	16.97	2.48499	6.23511
E_okinawaensis_MG20053_c3_g3_i4.p1	PGAM2	21.6537	0.361137	28.647	21.9513	35.5231	98.33	86.1119	42.5784
E_okinawaensis_MG20053_c3_g3_i3.p1	PGAM2	21.6537	33.9775	28.647	21.9513	35.5231	98.33	86.1119	42.5784
E_okinawaensis_MG19555_c5_g3_i4.p1	ACSS2	3.13399	0.147164	0.25169	0.447427	0.237276	1.27	4.1827	21.1166
E_okinawaensis_MG19555_c5_g3_i3.p1	ACSS2	3.13399	0.495297	0.25169	0.447427	0.237276	1.27	4.1827	21.1166
E_okinawaensis_MG19555_c5_g3_i2.p1	ACSS2	3.13399	0.195049	0.25169	0.447427	0.237276	1.27	4.1827	21.1166
E_okinawaensis_MG19555_c5_g3_i1.p1	ACSS2	3.13399	0.345039	0.25169	0.447427	0.237276	1.27	4.1827	21.1166
E_okinawaensis_MG19152_c0_g9_i3.p1	G6PC2	3.76834	1.5356	2.23403	2.30381	1.18374		6.83729	10.5418
E_okinawaensis_MG19152_c0_g9_i2.p1	G6PC2	3.76834	0.239746	0	2.30381	1.18374		6.83729	10.5418
E_okinawaensis_MG19120_c0_g1_i5.p1	PDHA2	1.27731	4.99102	27.6634	7.42149	12.8303	39.25	13.7099	51.4461
E_okinawaensis_MG19120_c0_g1_i4.p1	PDHA1	7.96015	0.439751	27.6634	7.42149	12.8303	39.25	13.7099	51.4461
E_okinawaensis_MG19120_c0_g1_i3.p1	PDHA2	1.27731	0.126656	27.6634	7.42149	12.8303	39.25	13.7099	51.4461
E_okinawaensis_MG19120_c0_g1_i2.p1	PDHA2	1.27731	0.320141	27.6634	7.42149	12.8303	39.25	13.7099	51.4461
E_okinawaensis_MG19120_c0_g1_i1.p1	PDHA2	1.27731	4.61049	27.6634	7.42149	12.8303	39.25	13.7099	51.4461
E_okinawaensis_MG18276_c0_g1_i1.p1	HK1	6.54227	1.08151	0.608232	2.38258	9.19303	11.75	4.90104	0.662257
E_okinawaensis_MG17787_c0_g1_i1.p1	GALM	30.0502	22.3724	11.9213	8.6952	57.5095	131.35	67.0793	68.6102
E_okinawaensis_MG15598_c1_g1_i2.p1	GALM	45.958	19.6165	246.085	75.1661	133.385	131.35	67.0793	85.4512
E_okinawaensis_MG15598_c1_g1_i1.p1	GALM	45.958	36.2851	246.085	75.1661	133.385	131.35	415.739	85.4512
E_okinawaensis_MG10645_c0_g1_i2.p1	HK2	6.54227	0.100085	39.8193	0.627712	22.0816	22.72	0.227083	27.4503
E_okinawaensis_MG10645_c0_g1_i1.p1	HK2	6.54227	0.0832918	39.8193	0.627712	22.0816	22.72	0.227083	27.4503
Table S4. Reconstructed glycolysis/gluconeogenesis pathway from eight stick insect species based on the KEGG pathway database
